# Supplementary material for: Efficiency of Plasmon-Induced Dual-Mode Fluorescence Enhancement upon Two-Photon Excitation
Source: Nanomaterials (Basel). 2021 Dec 8;11(12):3334. doi: 10.3390/nano11123334 (PMC8705879; doi:10.3390/nano11123334)
Supplement: Supplementary file 1 [file nanomaterials-11-03334-s001.zip]

Archive with 1 entries (1 files):
- nanomaterials-1461947-supplementary.pdf
